# Supplementary material for: Usutu Virus Infection of Embryonated Chicken Eggs and a Chicken Embryo-Derived Primary Cell Line
Source: Viruses. 2020 May 12;12(5):531. doi: 10.3390/v12050531 (PMC7291025; doi:10.3390/v12050531)
Supplement: Supplementary file 1 [file viruses-12-00531-s001.zip]

Archive with 1 entries (1 files):
- viruses-749409-supplementary.xlsx
