# Supplementary material for: Usutu Virus Infection of Embryonated Chicken Eggs and a Chicken Embryo-Derived Primary Cell Line
Source: Viruses. 2020 May 12;12(5):531. doi: 10.3390/v12050531 (PMC7291025; doi:10.3390/v12050531)
Supplement: Supplementary file 1 [file viruses-12-00531-s001.zip › viruses-749409-supplementary.xlsx]

## Sheet: Figures 1 and 8
	Embryos mortalities (n=9 per condition)
	USU-BE-Seraing/2017			Vienna 2001			UR-10-Tm			USU-BE-Grivegnee/2017			Controls
	10^4	10^5	10^6	10^4	10^5	10^6	10^4	10^5	10^6	10^4	10^5	10^6	no virus
Day 1	0	0	0	0	0	0	0	0	1	0	0	1	0
Day 2	0	0	2	0	1	2	0	0	0	0	0	0	0
Day3	0	0	0	0	0	0	0	0	0	0	0	0	0
Day 4	0	2	4	0	0	1	0	0	1	0	1	3	0
Day 5	1	2	2	2	4	4	1	2	2	1	1	2	0
Day 6	1	1	1	1	2	1	0	2	4	1	2	2	0
Total	2	5	9	3	7	8	1	4	8	2	4	8	0
Title: Data inputted in GraphPad and used to construct Kaplan-Meier survival curves for chicken embryos inoculated with different doses of USUV strains using the allantoic route.

## Sheet: Figure 5
	Day	Ct value (200µl)	log10VRC/ml
	day 1	18.0881	8.61611		Day	Lsmean	Standard deviations
	day 1	18.6646	8.43636		1	8.588	0.111037
	day 1	17.8482	8.69089		2	9.236	0.541038
	day 1	18.4267	8.51052		3	9.502	0.167885
	day 1	17.8749	8.68257		4	9.378	0.534459
	day 2	15.1908	9.51948		5	8.932	0.18242
	day 2	15.5552	9.40586
	day 2	14.2934	9.79928
	day 2	18.8078	8.39169
	day 2	16.6695	9.05842
	day 3	15.0655	9.55855
	day 3	15.5194	9.41702
	day 3	16.0374	9.25552
	day 3	15.0033	9.57793
	day 3	14.6398	9.69127
	day 4	14.3344	9.78652
	day 4	17.9499	8.65918
	day 4	14.7187	9.66668
	day 4	14.2221	9.82152
	day 4	17.0013	8.95497
	day 5	17.4795	8.80585
	day 5	17.5145	8.79496
	day 5	16.5453	9.09714
	day 5	16.3314	9.16383
	day 5	17.498	8.80009
Title: Data inputted in SAS showing Viral RNA loads in the allantoic fluid from embryonated chicken eggs infected with USU-BE-Seraing/2017 strain at a dose of 105 TCID50.
Global effect	P= 0.0049
Day 1 et Day2	P=0,0103
Day 1 et Day3	P=0,0007		Day 2 et Day3	P=0,2585
Day 1 et Day4	P=0,0025		Day 2 et Day4	P=0,5417		Day 3 et Day4	P=0,5937
Day 1 et Day5	P=0,1482		Day 2 et Day5	P=0,1988		Day 3 et Day5	P=0,0216		4 et Day5	P=0,0653
Title: Anova test results showing the effect of the day on the variation of Viral RNA copies/ml (log10) in the allantoic fluids

## Sheet: Figure 6
	Embryo	Weigh (g)		Mean	Standard deviations
	Contol	15.605	Contol	15.2158	0.797928
	Contol	16.286	Infected embryos	12.5868	0.45337
	Contol	15.178
	Contol	14.16
	Contol	14.85
	Infected	11.885
	Infected	12.89
	Infected	12.378
	Infected	12.96
	Infected	12.821
Title: Data inputted in SAS showing body weights on day 5 of the experiment of control and infected chicken embryos with USU-BE-Seraing/2017 using the allantoic route.

## Sheet: Figure 7
													Mean
		Ct values					RNA loads					Day	1	2	3	4	5
		CAM	CNS	Liver	Heart		CAM	CNS	Liver	Heart		CAM	8.22544	8.00337	8.69388	8.75556	9.3367
	Day 1	18.1284	23.1243	25.0719	19.7293		7.90456	6.34683	5.73957	7.40542		Brain	6.28196	7.32328	7.70867	8.09048	8.09356
		17.3762	25.0389	20.9819	19.2063		8.1391	5.74987	7.01484	7.56849		Liver	6.37009	6.78621	6.88397	7.47142	7.73732
		16.3263	21.2544	22.7626	19.76		8.46645	6.92988	6.45961	7.39583		Heart	7.35897	7.43643	7.60516	7.61852	7.83794
		17.438	22.4776	25.6967	20.0845		8.11984	6.54847	5.54476	7.29465
		16.2275	24.7666	20.7355	20.611		8.49726	5.83476	7.09167	7.13049			Standard deviations
													0.251764	0.695259	0.365118	0.715379	0.802157
	Day 2	17.5015	19.5742	22.6805	20.2764		8.10002	7.45375	6.48523	7.23483			0.494506	0.660528	0.304623	0.76502	0.915157
		18.2678	23.6593	20.5834	18.4982		7.86111	6.18002	7.1391	7.78925			0.711184	0.395069	0.278164	0.272853	0.305413
		14.4135	19.5535	20.1076	20.9332		9.06287	7.46023	7.28744	7.03002			0.161056	0.352459	0.448995	0.533827	0.214678
		20.6102	18.277	22.4416	20.0509		7.13075	7.85823	6.5597	7.30514
		18.2646	18.8995	22.7626	18.3903		7.86211	7.66415	6.45961	7.82292
	Day 3	15.7625	17.2258	20.8933	19.3892		8.64225	8.18599	7.04247	7.51144
		15.1417	19.4039	21.6359	16.6917		8.83581	7.50686	6.81092	8.35252
		13.8964	19.7695	20.2211	19.0079		9.22411	7.39287	7.25205	7.63033
		16.1572	18.5887	21.6713	19.9742		8.51917	7.76106	6.79989	7.32905
		17.0268	18.7954	22.5865	20.3802		8.24805	7.69659	6.51452	7.20244
	Day 4	11.7139	15.0911	18.6159	20.5021		9.9046	8.85159	7.75256	7.16444
		17.725	15.023	19.4095	18.6872		8.03036	8.87284	7.50512	7.73033
		15.9582	18.4772	19.5442	16.5387		8.58123	7.79581	7.4631	8.40023
		16.6458	18.328	19.0725	18.7024		8.36684	7.84232	7.61018	7.72559
		14.9526	20.7413	20.9458	20.7985		8.89477	7.08986	7.02611	7.07202
	Day 5	12.7289	19.2286	19.5694	18.3005		9.58814	7.56153	7.45525	7.85091
		10.6344	17.1232	19.8856	19.0986		10.2412	8.21798	7.35666	7.60205
		13.944	12.5573	17.9784	18.6464		9.20926	9.64162	7.95135	7.74304
		12.7555	19.1952	18.0508	18.4282		9.57983	7.57194	7.92877	7.81109
		17.6137	19.5069	17.8397	17.2366		8.06504	7.47475	7.99458	8.18263
Title: Data inputted in SAS showing Usutu virus RNA loads detected by RT-qPCR in the brain, heart, liver and the chorioallantoic membrane (CAM) of chicken embryos inoculated with USU-BE-Seraing/2017 strain (105 TCID50) via the allantoic route.

## Sheet: Figure 9
			Ct values							RNA loads							Mean
		MOI	Day 1	Day 2	Day 3	Day 4	Day 5	Day 6		Day 1	Day 2	Day 3	Day 4	Day 5	Day 6		Day 1	Day 2	Day 3	Day 4	Day 5	Day 6
	UR-10-Tm	0.1	31.08	27.6	23.63	25.76	26.02	27.55		4.56523	5.65029	6.88814	6.224	6.14293	5.66588	0.1 MOI	4.17652	5.76566	6.92971	6.47968	6.33001	5.80931
			30.65	26.29	23.12	23.74	24.27	26.15		4.6993	6.05875	7.04715	6.85384	6.68858	6.1024	0.01 MOI	2.44083	2.66117	3.52381	3.43859	3.39494	2.71002
			35.25	27.8	23.74	25.32	25.97	27.57		3.26502	5.58793	6.85384	6.36119	6.15852	5.65964	0.001 MOI	2.25375	2.34521	2.75471	2.98648	2.58426	2.38782
		0.01	38.67	37.57	33.63	34.56	32.83	35.8		2.19866	2.54164	3.77014	3.48016	4.01958	3.09353		Standard deviation
			36.8	36.27	34.8	34.82	34.92	38.12		2.78173	2.94698	3.40533	3.39909	3.36791	2.37015		0.79222	0.255733	0.103146	0.331213	0.310629	0.253844
			38.21	37.72	34.83	34.7	36.75	37.17		2.34209	2.49487	3.39598	3.43651	2.79732	2.66636		0.303814	0.248627	0.213372	0.040574	0.611576	0.363658
		0.001	37.59	38.11	36.65	35.93	37.4	38.39		2.53541	2.37327	2.8285	3.053	2.59465	2.28597		0.295509	0.280117	0.0639253	0.283418	0.29323	0.0935573
			39.48	39.14	37.01	37.14	36.51	37.8		1.94611	2.05212	2.71625	2.67572	2.87215	2.46993
			38.41	37.35	37	35.36	38.39	38		2.27973	2.61024	2.71937	3.23072	2.28597	2.40757
	Grivegnee	0.1	36.38	30.78	31.86	27.46	27.82	29.76		2.91269	4.65877	4.32202	5.69394	5.58169	4.9768		Mean
			39.76	34.14	30.31	28.51	30.64	32.17		1.8588	3.61112	4.80531	5.36655	4.70242	4.22536		Day 1	Day 2	Day 3	Day 4	Day 5	Day 6
			35.32	32.74	32.77	27.4	27.66	28.83		3.24319	4.04764	4.03828	5.71265	5.63158	5.26678	0.1 MOI	2.67156	4.10584	4.38854	5.59105	5.30523	4.82298
		0.01	37.74	36.76	36.89	34.51	30.32	38.09		2.48864	2.7942	2.75367	3.49575	4.80219	2.37951	0.01 MOI	2.62583	3.17564	3.27541	3.88238	4.95498	2.55308
			37.96	37.36	36.62	34.94	30.15	36.92		2.42004	2.60712	2.83785	3.36168	4.8552	2.74431	0.001 MOI	2.05316	2.41173	2.50423	3.20786	2.89814	2.43979
			36.2	32.49	32.14	30.36	29.02	37.59		2.96881	4.12559	4.23472	4.78972	5.20753	2.53541		Standard deviation
		0.001	39.18	38.79	37.65	30.47	36.53	37.57		2.03965	2.16125	2.5167	4.75542	2.86592	2.54164		0.723009	0.526244	0.387816	0.194644	0.522647	0.537476
			38.59	37.1	37.36	37.92	36.78	37.66		2.22361	2.68819	2.60712	2.43251	2.78797	2.51358		0.299003	0.827982	0.831848	0.788632	0.220322	0.183044
			39.64	38.07	38.06	37.91	35.97	38.46		1.89622	2.38574	2.38886	2.43563	3.04052	2.26414		0.164113	0.26443	0.109663	1.34023	0.129325	0.152761
	Vienna 2001	0.1	32.59	26.51	19.91	23.94	24.95	28.96		4.09441	5.99015	8.04803	6.79148	6.47656	5.22624		Mean
			31.72	25.65	23.94	22.82	22.77	27.13		4.36567	6.2583	6.79148	7.14069	7.15628	5.79684		Day 1	Day 2	Day 3	Day 4	Day 5	Day 6
			29.82	26.48	20.66	25.86	24.92	26.46		4.95809	5.99951	7.81418	6.19282	6.48591	6.00574	0.1 MOI	4.47273	6.08265	7.55123	6.70833	6.70625	5.67627
		0.01	37.3	27.39	22.9	26.98	25.94	27.08		2.62583	5.71577	7.11575	5.84361	6.16788	5.81243	0.01 MOI	3.93539	5.26782	7.10847	6.29987	5.92052	5.77709
			31.05	30.39	23.57	28.21	27.07	28.41		4.57458	4.78037	6.90684	5.46009	5.81554	5.39773	0.001 MOI	2.77445	3.00519	3.28061	2.74743	2.63726	2.40133
			30.95	28.7	22.3	21.36	27.19	26.09		4.60576	5.30731	7.30283	7.59592	5.77813	6.12111		Standard deviation
		0.001	36.37	38.73	35.89	35.7	36.19	38.36		2.9158	2.17996	3.06547	3.12471	2.97193	2.29532		0.441682	0.152187	0.668274	0.479375	0.389767	0.403493
			37.23	35.61	35.64	37.45	36.6	38.55		2.64766	3.15277	3.14342	2.57906	2.84409	2.23608		1.13422	0.468949	0.198093	1.13867	0.215037	0.36298
			36.87	33.91	34.07	37.58	39	37.15		2.7599	3.68283	3.63294	2.53853	2.09577	2.6726		0.134665	0.76223	0.307609	0.32736	0.473283	0.236783
	Seraing	0.1	23.11	23.09	18.84	20.45	21.11	21.36		7.05027	7.05651	8.38166	7.87966	7.67387	7.59592		Mean
			24.3	22.65	18.81	19.94	21.16	20.95		6.67923	7.1937	8.39101	8.03868	7.65828	7.72376		Day 1	Day 2	Day 3	Day 4	Day 5	Day 6
			24.82	24.65	20.13	20.9	22.21	22.01		6.51709	6.5701	7.97944	7.73935	7.33089	7.39325	0.1 MOI	6.74887	6.9401	8.2507	7.8859	7.55435	7.57098
		0.01	28.38	26.35	24.08	24.06	24.76	24.96		5.40709	6.04004	6.74783	6.75406	6.5358	6.47344	0.01 MOI	5.5027	5.78332	7.39845	7.23423	6.9505	6.8767
			29.07	25.93	21.53	22	22.99	23.2		5.19194	6.171	7.54292	7.39637	7.08769	7.02221	0.001 MOI	2.8919	3.79508	4.76894	4.3241	4.22848	3.11328
			26.77	29.24	20.37	21.5	22.54	22.84		5.90908	5.13894	7.9046	7.55227	7.228	7.13446		Standard deviation
		0.001	37.72	36.32	34.65	36.23	32.89	35.79		2.49487	2.93139	3.4521	2.95946	4.00087	3.09665		0.273325	0.327692	0.23497	0.149761	0.193676	0.16666
			36.52	36.59	33.13	34.84	34.29	35.77		2.86903	2.84721	3.92604	3.39286	3.56435	3.10288		0.368008	0.561883	0.591766	0.423084	0.365924	0.353716
			35.1	27.74	23.5	24.49	29.3	35.65		3.31179	5.60664	6.92867	6.61999	5.12023	3.1403		0.408938	1.56942	1.88534	2.00007	0.802526	0.0236091
Title: Data inputted in SAS showing viral RNA loads in the supernatant of primary cultures of the chorioallantoic membrane (CAM) cells infected with different USUV strains, as determined by RT-qPCR.
		Analyses Statistique: General linear model
		UR-10-Tm				Vienna 2001			USU-BE-Seraing/2017 strain			USU-BE-Grivegnee/2017
		Pvalue
R2 (coeffecient de determination)		0.73			R2 (coeffecient de determination)	0.537		R2 (coeffecient de determination)	0.594		R2 (coeffecient de determination)	0.488
MOI effect		<0,0001			MOI effect	<0,0001		MOI effect	<0,0001		MOI effect	0.0004
Day effect		0.0262			Day effect	0.2243		Day effect	0.529		Day effect	0.1537
Day*MOI effect		0.1836			Day*MOI effect	0.576		Day*MOI effect	0.424		Day*MOI effect	0.8079
Title:General linear model test results showing the effect of the day and MOI on the variation of Viral RNA copies/ml (log10) in the CAM cells
